# Supplementary material for: Time‐restricted feeding mediated modulation of microbiota leads to changes in muscle physiology in Drosophila obesity models
Source: Aging Cell. 2024 Oct 24;24(2):e14382. doi: 10.1111/acel.14382 (PMC11822661; doi:10.1111/acel.14382)
Supplement: Supplementary file 1 — Data S1: Source data. [file ACEL-24-e14382-s001.xlsx]

## Sheet: Figure 1
Assay	Cohort #	N per Cohort	Total N#		P-Values of 1 ANOVAs
qPCR
CS Con	3	10	30		1-way; ANOVA (Con vs AA vs AS); Bacterial Abundance
CS AA	3	10	30		CS Control vs. CS AA	<0.0001	HFD Control vs. HFD AA			<0.0001	Sk2 Control vs. Sk2 AA		0.0682
CS AS	3	10	30		CS Control vs. CS AS	<0.0001	HFD AA vs. HFD AS			<0.0001	Sk2 Control vs. Sk2 AS		0.0735
HFD Con	3	10	30		CS AA vs. CS AS	0.8806	HFD AA vs. HFD AS			0.9851	Sk2 AA vs. Sk2 AS		0.9691
HFD AA	3	10	30		1-way; ANOVA (Con vs AA vs AS); Acetobacter
HFD AS	3	10	30		CS Control vs. CS AA	0.7704	HFD Control vs. HFD AA			<0.0001	Sk2 Control vs. Sk2 AA		0.9739
Sk2 Con	3	10	30		CS Control vs. CS AS	0.6916	HFD AA vs. HFD AS			<0.0001	Sk2 Control vs. Sk2 AS		0.9696
Sk2 AA	3	10	30		CS AA vs. CS AS	>0.9999	HFD AA vs. HFD AS			>0.9999	Sk2 AA vs. Sk2 AS		>0.9999
Sk2 AS	3	10	30		1-way; ANOVA (Con vs AA vs AS); Lactobacillus
					CS Control vs. CS AA	0.7704	HFD Control vs. HFD AA			<0.0001	Sk2 Control vs. Sk2 AA		0.0822
					CS Control vs. CS AS	0.6916	HFD AA vs. HFD AS			<0.0001	Sk2 Control vs. Sk2 AS		0.0914
					CS AA vs. CS AS	>0.9999	HFD AA vs. HFD AS			>0.9999	Sk2 AA vs. Sk2 AS		0.9547
1 Week Flight Index					1 Week Flight Index
CS Con	12	10 to 21	202		1-way; ANOVA (Con vs AA vs AS); Flight Index
CS AA	13	7 to 26	244		CS Control vs. CS AA	<0.0001	HFD Control vs. HFD AA			<0.0001	Sk2 Control vs. Sk2 AA		<0.0001
CS AS	5	15 to 20	91		CS Control vs. CS AS	<0.0001	HFD AA vs. HFD AS			<0.0001	Sk2 Control vs. Sk2 AS		0.0252
HFD Con	11	7 to 26	168		CS AA vs. CS AS	0.1646	HFD AA vs. HFD AS			0.2177	Sk2 AA vs. Sk2 AS		0.6271
HFD AA	12	10 to 24	202
HFD AS	6	13 to 22	103
Sk2 Con	13	10 to 27	340
Sk2 AA	12	9 to 32	258
Sk2 AS	4	12 to 16	56
3 Week Flight Index					3 Week Flight Index
CS Con	11	3 to 22	166		1-way; ANOVA (Con vs AA vs AS); Flight Index
CS AA	12	8 to 28	218		CS Control vs. CS AA	<0.0001	HFD Control vs. HFD AA			<0.0001	Sk2 Control vs. Sk2 AA		<0.0001
CS AS	4	11 to 22	68		CS Control vs. CS AS	<0.0001	HFD Control vs. HFD AS			0.0005	Sk2 Control vs. Sk2 AS		0.0003
HFD Con	10	9 to 22	139		CS AA vs. CS AS	0.5424	HFD AA vs. HFD AS			0.9221	Sk2 AA vs. Sk2 AS		0.6307
HFD AA	13	13 to 31	228
HFD AS	6	13 to 21	94
Sk2 Con	11	12 to 33	223
Sk2 AA	9	8 to 27	165
Sk2 AS	5	13 to 20	85
1 Week Geotaxis Data					1 Week Geotaxis Data
CS Con	9	8 to 21	149		1-way; ANOVA (Con vs AA vs AS); Geotaxis
CS AA	7	11 to 19	99		CS Control vs. CS AA	0.3213	HFD Control vs. HFD AA			0.0006	Sk2 Control vs. Sk2 AA		0.0964
CS AS	5	9 to 18	75		CS Control vs. CS AS	0.0012	HFD Control vs. HFD AS			0.0007	Sk2 Control vs. Sk2 AS		0.1574
HFD Con	5	9 to 16	65		CS AA vs. CS AS	0.0197	HFD AA vs. HFD AS			0.6974	Sk2 AA vs. Sk2 AS		0.938
HFD AA	11	6 to 29	198
HFD AS	6	15 to 26	105
Sk2 Con	6	19 to 24	139
Sk2 AA	10	12 to 28	180
Sk2 AS	6	7 to 16	80
3 Week Geotaxis Data					3 Week Geotaxis Data
CS Con	10	3 to 18	121		1-way; ANOVA (Con vs AA vs AS); Geotaxis
CS AA	11	10 to 25	163		CS Control vs. CS AA	0.0002	HFD Control vs. HFD AA			<0.0001	Sk2 Control vs. Sk2 AA		0.0002
CS AS	4	16 to 18	68		CS Control vs. CS AS	<0.0001	HFD Control vs. HFD AS			0.0009	Sk2 Control vs. Sk2 AS		0.0008
HFD Con	10	6 to 20	112		CS AA vs. CS AS	0.3459	HFD AA vs. HFD AS			0.1175	Sk2 AA vs. Sk2 AS		0.6372
HFD AA	10	6 to 32	155
HFD AS	6	13 to 18	97
Sk2 Con	11	16 to 31	278
Sk2 AA	9	7 to 25	170
Sk2 AS	4	12 to 16	57

## Sheet: Figure 2
Assay	Cohort #	N per Cohort	Total N#	P-Values of 2-way ANOVAs
3 Week Flight Index				3 Week Flight Index
ALF CS Con	6	11 to 22	103	2-way; ANOVA (ALF vs TRF and Con vs AX ); Flight Index	P-Value		P-Value		P-Value
TRF CS Con	6	11 to 18	86	CS Con ALF vs CS Con TRF	0.995	HFD Con ALF vs HFD Con TRF	>0.0001	Sk2 Con ALF vs Sk2 Con TRF	0.002
ALF CS AX	8	13 to 28	157	CS Con ALF vs CS AX ALF	>0.0001	HFD Con ALF vs HFD AX ALF	0.0056	Sk2 Con ALF vs Sk2 AX ALF	0.008
TRF CS AX	7	11 to 23	128	CS AX ALF vs CS AX TRF	0.213	HFD AX ALF vs HFD AX TRF	>0.9999	Sk2 AX ALF vs Sk2 AX TRF	0.9854
ALF HFD Con	7	9 to 17	89
TRF HFD Con	7	8 to 16	97
ALF HFD AX	9	13 to 31	159
TRF HFD AX	9	12 to 23	147
ALF Sk2 Con	6	18 to 33	156
TRF Sk2 Con	6	16 to 26	126
ALF Sk2 AX	5	16 to 27	111
TRF Sk2 AX	6	13 to 25	114
3 Week Geotaxis Data				3 Week Geotaxis Data
ALF CS Con	10	3 to 18	121	2-way; ANOVA (ALF vs TRF and Con vs AX ); Geotaxis	P-Value		P-Value		P-Value
TRF CS Con	5	12 to 17	72	CS Con ALF vs CS Con TRF	0.5826	HFD Con ALF vs HFD Con TRF	0.019	Sk2 Con ALF vs Sk2 Con TRF	0.0037
ALF CS AX	11	10 to 25	163	CS Con ALF vs CS AX ALF	>0.0001	HFD Con ALF vs HFD AX ALF	>0.0001	Sk2 Con ALF vs Sk2 AX ALF	0.002
TRF CS AX	5	10 to 27	79	CS AX ALF vs CS AX TRF	0.0003	HFD AX ALF vs HFD AX TRF	0.0801	Sk2 AX ALF vs Sk2 AX TRF	0.1151
ALF HFD Con	10	6 to 20	112
TRF HFD Con	5	6 to 16	60
ALF HFD AX	10	6 to 32	155
TRF HFD AX	5	13 to 18	71
ALF Sk2 Con	11	16 to 31	278
TRF Sk2 Con	6	21 to 33	169
ALF Sk2 AX	9	7 to 25	170
TRF Sk2 AX	5	15 to 22	97
Glucose Levels				Glucose Levels
ALF CS Con	3	10	30	2-way; ANOVA (ALF vs TRF and Con vs AX ); Glucose	P-Value		P-Value		P-Value
TRF CS Con	3	10	30	CS Con ALF vs CS Con TRF	0.9961	HFD Con ALF vs HFD Con TRF	0.008	Sk2 Con ALF vs Sk2 Con TRF	0.043
ALF CS AX	3	10	30	CS Con ALF vs CS AX ALF	0.3571	HFD Con ALF vs HFD AX ALF	>0.0001	Sk2 Con ALF vs Sk2 AX ALF	0.003
TRF CS AX	3	10	30	CS AX ALF vs CS AX TRF	0.9971	HFD AX ALF vs HFD AX TRF	0.8483	Sk2 AX ALF vs Sk2 AX TRF	>0.9999
ALF HFD Con	3	10	30
TRF HFD Con	3	10	30
ALF HFD AX	3	10	30
TRF HFD AX	3	10	30
ALF Sk2 Con	3	10	30
TRF Sk2 Con	3	10	30
ALF Sk2 AX	3	10	30
TRF Sk2 AX	3	10	30
qPCR NLaz Measurement				qPCR NLaz Measurement
ALF CS Con	3	10	30	2-way; ANOVA (ALF vs TRF and Con vs AX ); qPCR	P-Value		P-Value		P-Value
TRF CS Con	3	10	30	CS Con ALF vs CS Con TRF	0.6095	HFD Con ALF vs HFD Con TRF	0.0161	Sk2 Con ALF vs Sk2 Con TRF	0.0251
ALF CS AX	3	10	30	CS Con ALF vs CS AX ALF	0.1255	HFD Con ALF vs HFD AX ALF	0.0104	Sk2 Con ALF vs Sk2 AX ALF	0.1928
TRF CS AX	3	10	30	CS AX ALF vs CS AX TRF	0.1917	HFD AX ALF vs HFD AX TRF	0.5843	Sk2 AX ALF vs Sk2 AX TRF	0.4873
ALF HFD Con	3	10	30
TRF HFD Con	3	10	30
ALF HFD AX	3	10	30
TRF HFD AX	3	10	30
ALF Sk2 Con	3	10	30
TRF Sk2 Con	3	10	30
ALF Sk2 AX	3	10	30
TRF Sk2 AX	3	10	30
ATP Measurement				ATP Measurement
ALF CS Con	3	7	21	2-way; ANOVA (ALF vs TRF and Con vs AX ); ATP	P-Value		P-Value		P-Value
TRF CS Con	3	7	21	CS Con ALF vs CS Con TRF	0.1891	HFD Con ALF vs HFD Con TRF	0.0031	Sk2 Con ALF vs Sk2 Con TRF	0.0003
ALF CS AX	3	7	21	CS Con ALF vs CS AX ALF	0.0512	HFD Con ALF vs HFD AX ALF	0.0199	Sk2 Con ALF vs Sk2 AX ALF	0.0014
TRF CS AX	3	7	21	CS AX ALF vs CS AX TRF	0.8424	HFD AX ALF vs HFD AX TRF	0.921	Sk2 AX ALF vs Sk2 AX TRF	0.3998
ALF HFD Con	3	7	21
TRF HFD Con	3	7	21
ALF HFD AX	3	7	21
TRF HFD AX	3	7	21
ALF Sk2 Con	3	7	21
TRF Sk2 Con	3	7	21
ALF Sk2 AX	3	7	21
TRF Sk2 AX	3	7	21
Lipid Quantification				Lipid Quantification
ALF CS Con	4	1	4	1-way; ANOVA ; ATP	P-Value		P-Value		P-Value
TRF CS Con	5	1	5	Lipid Density
ALF CS AX	5	1	5	CS Con ALF vs CS Con TRF	0.9268	HFD Con ALF vs HFD Con TRF	0.0092	Sk2 Con ALF vs Sk2 AX ALF	0.0034
ALF HFD Con	5	1	5	CS Con ALF vs CS AX ALF	0.0003	HFD Con ALF vs HFD AX ALF	0.0251	Sk2 AX ALF vs Sk2 AX TRF	0.0906
TRF HFD Con	3	1	3
ALF HFD AX	5	1	5	Lipid Size
ALF Sk2 Con	6	1	6	CS Con ALF vs CS Con TRF	0.0037	HFD Con ALF vs HFD Con TRF	0.2652	Sk2 Con ALF vs Sk2 AX ALF	0.007
TRF Sk2 Con	4	1	4	CS Con ALF vs CS AX ALF	0.9784	HFD Con ALF vs HFD AX ALF	0.6117	Sk2 AX ALF vs Sk2 AX TRF	0.0785
ALF Sk2 AX	5	1	5

## Sheet: Figure 3
Assay	Cohort #	N per Cohort	Total N#
16s Sequencing						# of ASVs/OTUs
CS ALF	3	20	60			Un-paired T-Test
CS TRF	3	20	60			Acetobacter Pasteurianus	P-Value		P-Value		P-Value
HFD ALF	3	20	60			CS Con ALF vs CS Con TRF	0.0049	HFD Con ALF vs HFD Con TRF	0.49	Sk2 Con ALF vs Sk2 Con TRF	0.4187
HFD TRF	3	20	60
Sk2 ALF	3	20	60			Staphyloccocus Aureus
Sk2 TRF	3	20	60			CS Con ALF vs CS Con TRF	0.312	HFD Con ALF vs HFD Con TRF	0.2737	Sk2 Con ALF vs Sk2 Con TRF	0.5775

## Sheet: Figure 4
Assay	Cohort #	N per Cohort	Total N#
qPCR s				1 Way Anova Comparing (AP vs SA or AX)			1 Way Anova Comparing (SA vs AP or AX)
CS AP	3	10	30	Acetobacter Pasteurianus	P-Value		Staphyloccocus Aureus	P-Value
CS SA	3	10	30	CS AP vs CS AX	0.0384		CS SA vs CS AX	>0.0001
CS AX	3	10	30	CS AP vs CS SA	0.0475		CS SA vs CS AP	>0.0001
HFD AP	3	10	30	HFD AP vs HFD AX	>0.0001		HFD SA vs HFD AX	0.0025
HFD SA	3	10	30	HFD AP vs HFD SA	>0.0001		HFD SA vs HFD AP	0.0103
HFD AX	3	10	30	Sk2 AP vs Sk2 AX	>0.0001		Sk2 SA vs Sk2 AX	0.9337
Sk2 AP	3	10	30	Sk2 AP vs Sk2 SA	>0.0001		Sk2 SA vs Sk2 AP	0.9896
Sk2 SA	3	10	30
Sk2 AX	3	10	30
								P-Value
3 Week Flight Index				3 Week Flight Index			Additional Comparison with CS Convention
CS AP	6	11 to 17	75	1 Way Anova Comparing (AP or SA vs AX); Flight Index	P-Value		CS Convention vs. CS Axenic	<0.0001
CS SA	5	11 to 17	76	CS AX vs CS SA	0.004		CS Convention vs. CS SA	<0.0001
CS AX	12	8 to 28	208	CS AX vs CS AP	>0.0001		CS Convention vs. CS AP	0.3042
HFD AP	4	15 to 19	67	HFD AX vs HFD SA	>0.0001		HFD Convention vs. HFD Axenic	<0.0001
HFD SA	4	16 to 35	86	HFD AX vs HFD AP	0.0073		HFD Convention vs. HFD AP	<0.0001
HFD AX	13	13 to 31	228	Sk2 AX vs Sk2 SA	0.0001		HFD Convention vs. HFD SA	<0.0001
Sk2 AP	3	16 to 24	62	Sk2 AX vs Sk2 AP	0.0009		Sk2 Convention vs. Sk2 Axenic	0.0003
Sk2 SA	4	20 to 24	84				Sk2 Convention vs. Sk2 SA	0.5171
Sk2 AX	5	16 to 27	111				Sk2 Convention vs. Sk2 AP	0.7463
								P-Value
3 Week Geotaxis Data				3 Week Geotaxis Data			Additional Comparison with CS Convention
CS AP	3	10 to 11	31	1 Way Anova Comparing (AP or SA vs AX); Geotaxis	P-Value		CS Convention vs. CS Axenic	<0.0001
CS SA	3	11 to 15	37	CS AX vs CS SA	0.039		CS Convention vs. CS SA	<0.0001
CS AX	11	10 to 25	163	CS AX vs CS AP	0.0371		CS Convention vs. CS AP	0.3042
HFD AP	3	12 to 16	32	HFD AX vs HFD SA	>0.0001		HFD Convention vs. HFD Axenic	<0.0001
HFD SA	3	12 to 16	31	HFD AX vs HFD AP	0.0376		HFD Convention vs. HFD AP	<0.0001
HFD AX	10	7 to 32	155	Sk2 AX vs Sk2 SA	0.7624		HFD Convention vs. HFD SA	<0.0001
Sk2 AP	3	17 to 20	57	Sk2 AX vs Sk2 AP	0.1647		Sk2 Convention vs. Sk2 Axenic	0.0003
Sk2 SA	3	14 to 22	58				Sk2 Convention vs. Sk2 SA	0.5171
Sk2 AX	11	7 to 25	218				Sk2 Convention vs. Sk2 AP	0.7463
Glucose Levels				Glucose Levels
CS AP	3	10	30	1 Way Anova Comparing (AP or SA vs AX); Geotaxis	P-Value
CS SA	3	10	30	CS AX vs CS SA	0.3487
CS AX	3	10	30	CS AX vs CS AP	0.0201
HFD AP	3	10	30	HFD AX vs HFD SA	>0.0001
HFD SA	3	10	30	HFD AX vs HFD AP	0.8258
HFD AX	3	10	30	Sk2 AX vs Sk2 SA	0.7933
Sk2 AP	3	10	30	Sk2 AX vs Sk2 AP	0.2718
Sk2 SA	3	10	30
Sk2 AX	3	10	30
qPCR NLaz Measurement				qPCR NLaz Measurement
CS AP	3	10	30	1 Way Anova Comparing (AP or SA vs AX); Geotaxis	P-Value
CS SA	3	10	30	CS AX vs CS SA	0.2612
CS AX	3	10	30	CS AX vs CS AP	0.0373
HFD AP	3	10	30	HFD AX vs HFD SA	>0.0001
HFD SA	3	10	30	HFD AX vs HFD AP	0.6366
HFD AX	3	10	30	Sk2 AX vs Sk2 SA	0.8312
Sk2 AP	3	10	30	Sk2 AX vs Sk2 AP	0.3645
Sk2 SA	3	10	30
Sk2 AX	3	10	30
ATP Measurement				ATP Measurement
CS AP	3	7	21	1 Way Anova Comparing (AP or SA vs AX); Geotaxis	P-Value
CS SA	3	7	21	CS AX vs CS SA	0.3214
CS AX	3	7	21	CS AX vs CS AP	0.0006
HFD AP	3	7	21	HFD AX vs HFD SA	0.496
HFD SA	3	7	21	HFD AX vs HFD AP	0.9748
HFD AX	3	7	21	Sk2 AX vs Sk2 SA	0.34
Sk2 AP	3	7	21	Sk2 AX vs Sk2 AP	0.0493
Sk2 SA	3	7	21
Sk2 AX	3	7	21
							Lipid SizeDensity
Lipid Quantification				Lipid Quantification			1 Way Anova Comparing (AP or SA vs AX); Lipids	P-Value
CS AP	5	1	5	Lipid Density			CS AX vs CS SA	0.0118
CS SA	5	1	5	1 Way Anova Comparing (AP or SA vs AX); Lipids	P-Value		CS AX vs CS AP	0.9896
CS AX	5	1	5	CS AX vs CS SA	0.9996		HFD AX vs HFD SA	0.9488
HFD AP	5	1	5	CS AX vs CS AP	>0.9999		HFD AX vs HFD AP	0.199
HFD SA	5	1	5	HFD AX vs HFD SA	0.8158		Sk2 AX vs Sk2 SA	0.2445
HFD AX	5	1	5	HFD AX vs HFD AP	0.2885		Sk2 AX vs Sk2 AP	0.4884
Sk2 AP	5	1	5	Sk2 AX vs Sk2 SA	0.0108
Sk2 SA	4	1	4	Sk2 AX vs Sk2 AP	0.1172
Sk2 AX	5	1	5

## Sheet: Supp. Figure 1
Assay	Cohort #	N per Cohort	Total N#
1 Week Flight Index					1 Week Flight Index
CS Con	6	18 to 23	124
CS AA	5	12 to 26	100		1-way; ANOVA (Con vs AA vs AS); Flight Index	P-Value			P-Value			P-Value
CS AS	5	13 to 22	92		CS vs. CS AA	0.0002	HFD vs. HFD AA		<0.0001	Sk2 Control vs. Sk2 AA		<0.0001
HFD Con	10	11 to 24	172		CS vs. CS AS	<0.0001	HFD vs. HFD AS		0.0038	Sk2 Control vs. Sk2 AS		0.0003
HFD AA	6	11 to 28	117		CS AA vs. CS AS	0.1646	HFD AA vs. HFD AS		0.032	Sk2 AA vs. Sk2 AS		0.1326
HFD AS	6	14 to 27	128
Sk2 Con	6	12 to 19	95
Sk2 AA	5	10 to 19	75
Sk2 AS	4	12 to 18	62
3 Week Flight Index					3 Week Flight Index
CS Con	6	10 to 18	83		1-way; ANOVA (Con vs AA vs AS); Flight Index	P-Value			P-Value			P-Value
CS AA	7	14 to 22	128		CS vs. CS AA	<0.0001	HFD vs. HFD AA		<0.0001	Sk2 Control vs. Sk2 AA		0.0027
CS AS	3	11 to 14	38		CS vs. CS AS	<0.0001	HFD vs. HFD AS		<0.0001	Sk2 Control vs. Sk2 AS		0.1396
HFD Con	8	16 to 23	146		CS AA vs. CS AS	0.1037	HFD AA vs. HFD AS		0.0607	Sk2 AA vs. Sk2 AS		0.3589
HFD AA	9	15 to 38	194
HFD AS	4	17 to 24	86
Sk2 Con	5	15 to 24	99
Sk2 AA	11	16-25	223
Sk2 AS	3	18 to 20	57
					1 Week Geotaxis Data
1 Week Geotaxis Data					1-way; ANOVA (Con vs AA vs AS); Geotaxis	P-Value			P-Value			P-Value
CS Con	5	9 to 29	91		CS vs. CS AA	0.0074	HFD vs. HFD AA		<0.0001	Sk2 Control vs. Sk2 AA		0.0079
CS AA	6	11 to 19	84		CS vs. CS AS	<0.0001	HFD vs. HFD AS		<0.0001	Sk2 Control vs. Sk2 AS		0.2828
CS AS	5	9 to 18	67		CS AA vs. CS AS	0.1037	HFD AA vs. HFD AS		0.7428	Sk2 AA vs. Sk2 AS		0.1696
HFD Con	5	9 to 18	71
HFD AA	6	9 to 26	113
HFD AS	6	15 to 26	129
Sk2 Con	6	17 to 35	139
Sk2 AA	11	11 to 20	173
Sk2 AS	5	12 to 15	70
					3 Week Geotaxis Data
3 Week Geotaxis Data					1-way; ANOVA (Con vs AA vs AS); Geotaxis
CS Con	10	9 to 29	154		CS vs. CS AA	<0.0001	HFD vs. HFD AA		<0.0001	Sk2 Control vs. Sk2 AA		0.4823
CS AA	9	9 to 20	153		CS vs. CS AS	<0.0001	HFD vs. HFD AS		<0.0001	Sk2 Control vs. Sk2 AS		0.0707
CS AS	3	17 to 18	52		CS AA vs. CS AS	0.1905	HFD AA vs. HFD AS		0.8654	Sk2 AA vs. Sk2 AS		0.2421
HFD Con	8	6 to 21	123
HFD AA	10	9 to 25	181
HFD AS	7	13 to 25	140
Sk2 Con	10	9 to 23	157
Sk2 AA	7	10 to 16	94
Sk2 AS	4	12 to 16	55
Female SMURF Assay
CS Con	1	30	30
CS AA	1	32	32
CS AS	1	32	32
HFD Con	1	22	22
HFD AA	1	29	29
HFD AS	1	24	24
Sk2 Con	1	31	31
Sk2 AA	1	30	30
Sk2 AS	1	32	32
Male SMURF Assay
CS Con	1	33	33
CS AA	1	30	30
CS AS	1	30	30
HFD Con	1	22	22
HFD AA	1	22	22
HFD AS	1	25	25
Sk2 Con	1	32	32
Sk2 AA	1	30	30
Sk2 AS	1	24	24

## Sheet: Supp. Figure 2
Assay	Cohort #	N per Cohort	Total N#
qPCR Assay of Inflammatory genes					qPCR Assay of Inflammatory genes
CS Con	3	10	30		IMD	P-Value		P-Value				P-Value
CS AX	3	10	30		CS ALF vs. CS TRF	0.2731	HFD ALF vs. HFD TRF	0.5392	Sk2 ALF vs. Sk2 TRF			0.833
HFD Con	3	10	30		CS ALF vs. CS ALF Axenic	0.3692	HFD ALF vs. HFD ALF Axenic	0.395	Sk2 ALF vs. Sk2 ALF Axenic			0.3786
HFD AX	3	10	30		CS ALF Axenic vs. CS TRF Axenic	0.0472	HFD ALF Axenic vs. HFD TRF Axenic	0.8101	Sk2 ALF Axenic vs. Sk2 TRF Axenic			0.4864
Sk2 Con	3	10	30
Sk2 AX	3	10	30
					Stat	P-Value		P-Value				P-Value
					CS ALF vs. CS TRF	0.5792	HFD ALF vs. HFD TRF	0.9003	Sk2 ALF vs. Sk2 TRF			0.2357
					CS ALF vs. CS ALF Axenic	0.5529	HFD ALF vs. HFD ALF Axenic	0.8883	Sk2 ALF vs. Sk2 ALF Axenic			0.8466
					CS ALF Axenic vs. CS TRF Axenic	0.9216	HFD ALF Axenic vs. HFD TRF Axenic	0.6094	Sk2 ALF Axenic vs. Sk2 TRF Axenic			0.6352
					Eiger	P-Value		P-Value				P-Value
					CS ALF vs. CS TRF	0.3277	HFD ALF vs. HFD TRF	0.1663	Sk2 ALF vs. Sk2 TRF			0.8402
					CS ALF vs. CS ALF Axenic	0.173	HFD ALF vs. HFD ALF Axenic	0.6779	Sk2 ALF vs. Sk2 ALF Axenic			0.7129
					CS ALF Axenic vs. CS TRF Axenic	0.0488	HFD ALF Axenic vs. HFD TRF Axenic	0.0721	Sk2 ALF Axenic vs. Sk2 TRF Axenic			0.5703
RNA Sequencing
CS Con ALF	6	10	60
CS Con TRF	6	10	60
HFD Con ALF	6	10	60
HFD Con TRF	6	10	60
Sk2 Con ALF	6	10	60
Sk2 Con TRF	6	10	60

## Sheet: Supp. Figure 3
Assay	Cohort #	N per Cohort	Total N#
16s Sequencing
CS ALF	3	20	60
CS TRF	3	20	60
HFD ALF	3	20	60
HFD TRF	3	20	60
Sk2 ALF	3	20	60
Sk2 TRF	3	20	60

## Sheet: Supp. Figure 4
Assay	Cohort #	N per Cohort	Total N#
RNA Sequencing
CS Con ALF	6	10	60
CS Con TRF	6	10	60
HFD Con ALF	6	10	60
HFD Con TRF	6	10	60
Sk2 Con ALF	6	10	60
Sk2 Con TRF	6	10	60

## Sheet: Primers
dGlut1 :
FWD
ATGGGTCCCTATCCGCTGAG
REV
TGCCGTAGTTCGTGTAGCAC
dAcc2:
FWD
ATGAGCGAAACAAATGAGTCCA
REV
GGAACTCGTCACATGCCTCG
dPPARGC1a:
FWD
TCACGAATGCTAAATGTGTTCCA
REV
GTGTATCTGTCAGTTGCAGTTCA
dMyod1:
FWD
TGGGCATGAATATGACACCGT
REV
CCAGGTGAGGCATGGTCTG
dFoxo:
FWD
AGGCTGACCCACACAGATAAC
REV
GGCTCCACAAAGTTTTCGGG
dAMPKalpha:
FWD
AAGATTGGGCACTACCTACTGG
REV
ACCTGGTACAACTTGATGATGTG
Aceto. Pasteur
FWD
CCGGCGGTGATCTTCTGTTC
REV
CCGCTCTGTGCGTCAAACTT
Staphyloccocus aureus
FWD
AACAGTATATAGTGCAACTTCAA
REV
CTTTGTCAAACTCGACTTCAA
NLaz
FWD
CGAGTACGCAGCCTATCCAT
REV
CCAGGTAGTTGGCCTTCGT
Acetobacter (Genus)
FWD
TAG TGG CGG ACG GGT GAG TA
REV
AAT CAA ACG CAG GCT CCT CC
Lactobacillus(Genus)
FWD
AGG TAA CGG CTC ACC ATG GC
REV
ATT CCC TAC TGC TGC CTC CC
Acetobacter Pasteurianus sp.
FWD
CCGGCGGTGATCTTCTGTTC
REV
CCGCTCTGTGCGTCAAACTT
Staphyloccocus aureus
FWD
AACAGTATATAGTGCAACTTCAA
REV
CTTTGTCAAACTCGACTTCAA
16s rRNA universal
FWD
AGAGTTTGATCCTGGCTCAG
REV
GGTTACCTTGTTACGACTT
RPL11 (Normalization gene)
FWD
CGATCTGGGCATCAAGTACGA
REV
TTGCGCTTCCTGTGGTTCAC
Stat
FWD
CAACAATCCACCCACAGTCGAG
REV
GTATTGCGCGTAACGAAC
Eiger
FWD
GATGGTCTGGATTCCATTGC
REV
TAGTCTGCGCCAACATCATC
Imd
FWD
TCAGCGACCCAAACTACAATTC
REV
TTGTCTGGACGTTACTGAGAGT
